# Supplementary material for: Investigating Immune Responses to the scAAV9-HEXM Gene Therapy Treatment in Tay–Sachs Disease and Sandhoff Disease Mouse Models
Source: Int J Mol Sci. 2021 Jun 23;22(13):6751. doi: 10.3390/ijms22136751 (PMC8268035; doi:10.3390/ijms22136751)
Supplement: Supplementary file 1 [file ijms-22-06751-s001.zip]

Archive with 2 entries (2 files):
- Immunology Paper I Supplementary Materials.pdf
- Supplementary Table S1.pdf
